# Supplementary material for: Impact of two oral doses of 100,000 IU of vitamin D3 in preschoolers with viral-induced asthma: a pilot randomised controlled trial
Source: Trials. 2019 Feb 18;20:138. doi: 10.1186/s13063-019-3184-z (PMC6379931; doi:10.1186/s13063-019-3184-z)
Supplement: Supplementary file 2 — Study intervention and procedures. (xlsx 14 kb) [file 13063_2019_3184_MOESM2_ESM.xlsx]

## Sheet: Fig 1 Study design & procedures
	Additional file 2. Study intervention and procedures	Randomisation												End of study
		↓															↓
		0		10 d		1.5		2.5		3.5		10 d	5		6		7 Months
		↑								↑
		Oral Cholecalciferol or Placebo
	Clinic Visits
	Blood and urine samples*	ü								ü							ü
	Asthma control and management review	ü								ü							ü
	Sun exposure questionnaire †	ü								ü							ü
	Skin colour (Fitzpatrick scale)∫	ü
	Dietary intake (vitamin D, Calcium)¶	ü								ü							ü
	Dispension/Exchange of parental questionnaires||	ü								ü							ü
	Dispensation of nasal swabs	ü								ü
	Adverse health events	ü								ü							ü
	URTIs,** exacerbations, medications, acute care visits or hospitalisations	ü								ü							ü
	Home visit
	Blood and urine samples*			ü								ü
	Telephone Contacts
	Adverse health events			ü		ü		ü				ü	ü		ü
	URTIs,** exacerbations, medications, acute care visits or hospitalisations			ü		ü		ü				ü	ü		ü
	Laboratory analyses*
	Urinary calcium: creatinine ratio	ü		ü						ü		ü					ü
	Serum calcium, phosphorus, and ALP††	ü		(ü)						(ü)		(ü)					(ü)
	Serum 25-hydroxy vitamin D	(ü)		(ü)						(ü)		(ü)					(ü)
	* At baseline, non-fasting urinary calcium: creatinine ratio and serum calcium, phosphorus and alkaline phosphatase (ALP) were analysed. After randomisation, only urinary calcium:creatinine ratio was routinely analysed. Only if urinary calcium:creatinine ratio was abnormal (as indicated by (✓), serum calcium, phosphorus and alkaline phosphatase were analysed to exclude a clinically important meta…
