# Supplementary material for: Impact of two oral doses of 100,000 IU of vitamin D3 in preschoolers with viral-induced asthma: a pilot randomised controlled trial
Source: Trials. 2019 Feb 18;20:138. doi: 10.1186/s13063-019-3184-z (PMC6379931; doi:10.1186/s13063-019-3184-z)
Supplement: Supplementary file 3 — Study mechanics. (xlsx 15 kb) [file 13063_2019_3184_MOESM3_ESM.xlsx]

## Sheet: Sheet1
Additional file 3. Study Mechanics*
		Vitamin D	Placebo	P-value
		(N=23 )	(N=24 )
Study duration
Follow-up period in days−median (25%, 75%)		210 (199, 225)	209 (203, 220.5)	0.9235
Treatment period in days−median (25%, 75%)†		201 (195, 215)	207.5 (203, 215)	0.2453
Study supplement received
2 complete doses−n (%)		19 (83)	21 (88)	0.8461
1 complete dose & 1 partial dose−n (%)		2 (9)	1 (4)
2 partial doses−n (%)		0 (0)	1 (4)
1 complete dose−n (%)		1 (4)	1 (4)
0 dose−n (%)		1 (4)	0 (0)
Blinding
Parent		N=21	N=23
Undecided−n (%)		8 (38)	9 (39)	0.9867
Correct guess−n (%)		8 (38)	5 (22)
Physician		N=20	N=23
Undecided−n (%)		10 (50)	7 (30)	0.1576
Correct guess−n (%)		4 (20)	5 (22)
Nurse		N=21	N=23
Undecided−n (%)		7 (33)	5 (22)	0.5673
Correct guess−n (%)		7 (33)	7 (30)
*	Raw values for each group are reported as median (25%, 75%) or number (percentage), as indicated.
†	Treatment duration was censored at study drug discontinuation, if applicable.

## Sheet: Sheet2
		Vitamin D	Placebo
Blinding
Parent		N=21	N=23
Undecided¾n (%)		8 (38)	9 (39)	0.9867
Guessed Vitamin D		8 (38)	9 (39)
Guessed Placebo		5 (24)	5 (22)
Correct guess¾n (%)		8 (38)	5 (22)
Physician		N=20	N=23
Undecided¾n (%)		10 (50)	7 (30)	0.1576
Guessed Vitamin D		4 (20)	11 (48)
Guessed Placebo		6 (30)	5 (22)
Correct guess¾n (%)		4 (20)	5 (22)
Nurse		N=21	N=23
Undecided¾n (%)		7 (33)	5 (22)	0.5673
Guessed Vitamin D		7 (33)	11 (48)
Guessed Placebo		7 (33)	7 (30)
Correct guess¾n (%)		7 (33)	7 (30)
