# Supplementary material for: Impact of two oral doses of 100,000 IU of vitamin D3 in preschoolers with viral-induced asthma: a pilot randomised controlled trial
Source: Trials. 2019 Feb 18;20:138. doi: 10.1186/s13063-019-3184-z (PMC6379931; doi:10.1186/s13063-019-3184-z)
Supplement: Supplementary file 4 — Adverse health events. (xlsx 13 kb) [file 13063_2019_3184_MOESM4_ESM.xlsx]

## Sheet: Table E3
Additional file 4. Adverse health events
Adverse Health Events	Vitamin D			Placebo			P-value*
	Events n	Patients n (%)		Events n	Patients n (%)
All adverse health events		N=23			N=24
Blood and lymphatic system disorders	3	3 (13)		1	1 (4)		0.3475
Ear and labyrinth disorders	0	0 (0)		2	2 (8)		0.4894
Eye disorders	0	0 (0)		1	1(4)		1
Gastrointestinal disorders	4	3 (13)		11	8 (33)		0.1005
General disorders	18	13 (57)		29	17 (71)		0.3074
Immune system disorders	3	2 (9)		6	5 (21)		0.4158
Infections	39	19 (83)		49	17 (71)		0.3405
Investigations	12	7 (30)		16	9 (38)		0.6094
Musculoskeletal disorders	0	0 (0)		1	1 (4)		1
Nervous system disorders	1	1 (4)		1	1 (4)		1
Reproductive system and breast disorders	1	1 (4)		0	0 (0)		0.4894
Respiratory, thoracic and mediastinal disorders	4	4 (17)		7	7 (29)		0.3405
Skin and subcutaneous tissue disorders	10	7 (30)		5	4 (17)		0.2651
Surgical and medical procedure	1	1 (4)		1	1 (4)		1
Serious adverse health events		N=23			N=24
Respiratory, thoracic and mediastinal disorders †	0	0 (0)		1	1 (4)		1
* Significance level for the group difference in the number of patients experiencing an event
† Defined as one requiring or prolonging hospital admission,
